# Supplementary material for: Comparative environmental RNA and DNA metabarcoding analysis of river algae and arthropods for ecological surveys and water quality assessment
Source: Sci Rep. 2022 Nov 18;12:19828. doi: 10.1038/s41598-022-23888-1 (PMC9674700; doi:10.1038/s41598-022-23888-1)
Supplement: Supplementary file 2 — Supplementary Table S1. [file 41598_2022_23888_MOESM2_ESM.xlsx]

## Sheet: MBIJ_List
	Supplementary Table S1. Mitochondrial Genome Database of Benthos and Insect (for Environmental Research) in Japan (MBIJ)
	Scientific name
	Acanthopleura japonica
	Acentrella gnom
	Acheta domestica
	Aciagrion migratum
	Acmaeopleura triumii
	Acrida cinerea
	Actiniaria
	Agapetus sibiricus
	Agriotypus gracilis
	Alainites yoshinensis
	Alboglossiphonia lata
	Alloperla nipponica
	Alpheus lobidens
	Amblyomma testudinarium
	Ameletus sp.
	Amphibalanus eburneus
	Amphibalanus improvisus
	Amphinemura longispina
	Amphinemura sp.
	Amphinemura zonata
	Ampithoe valida
	Amusurgus genji
	Anax nigrofasciatus
	Anisocentropus immunis
	Anisocentropus kawamurai
	Anisogomphus maacki
	Anomala albopilosa
	Anomala orientalis
	Anomala rufocuprea
	Anomia macroschisma
	Anopheles koreicus
	Anotogaster sieboldii
	Antocha bifida
	Antocha sp.
	Apatania aberrans
	Aphelocheirus vittatus
	Appasus japonicus
	Appasus major
	Apsilochorema sutshanum
	Aquarius elongatus
	Aquarius paludum paludum
	Araschnia burejana
	Arctopsyche sp.
	Aredolpona succedanea
	Argiope bruennichi
	Argiope minuta
	Argyreus hyperbius
	Asiagomphus melaenops
	Assiminea sp.
	Asterias amurensis
	Asuragina caerulescens
	Athanas sp.
	Atractomorpha lata
	Auriculastra duplicata
	Awacaris japonica
	Baetiella japonica
	Baetis sahoensis
	Baetis sp. F
	Baetis sp. J
	Baetis taiwanensis
	Baetis thermicus
	Balanus albicostatus
	Balanus amphitrite
	Batillaria multiformis
	Batillaria zonalis
	Berosus nipponicus
	Blattella nipponica
	Blepharicera japonica
	Bleptus fasciatus
	Bothrogonia ferruginea
	Boyeria maclachlani
	Brachycentrus kuwayamai
	Branchiura sowerbyi
	Brillia sp.
	Byasa alcinous
	Caenis sp.
	Calineuria sp.
	Calineuria stigmatica
	Callianassa japonica
	Calopteryx atrata
	Calopteryx cornelia
	Calvia muiri
	Capitella sp.
	Capitulum mitella
	Capniidae
	Capniidae sp.
	Caprella kroyari
	Caprella sp.
	Carabus insulicola
	Cardiocladius sp.
	Cardiodactylus guttulus
	Caridina leucosticta
	Caridina multidentata
	Celastrina argiolus
	Ceraclea sp.
	Ceriagrion melanurum
	Cerithidea moerchii
	Chasmagnathus convexus
	Cheumatopsyche brevilineata
	Cheumatopsyche galloisi
	Cheumatopsyche infascia
	Cheumatopsyche sp.
	Cheumatopsyche tanidai
	Chilades pandava
	Chiromantes dehaani
	Chiromantes haematocheir
	Chironomus plumosus
	Chironomus sp.
	Chizuella bonneti
	Chloroperlidae
	Chlorostoma lischkei
	Choroterpes altioculus
	Chorthippus biguttulus
	Chrysochroa japonica
	Chrysolina virgata
	Cincticostella elongatula
	Cincticostella nigra
	Cinnalepeta pulchella
	Cinygmula sp.
	Cirriformia tentaculata
	Clithon faba
	Clithon retropictus
	Cloeon ryogokuense
	Cnastis vulgaris
	Coccinella septempunctata
	Conocephalus chinensis
	Conocephalus exemptus
	Conocephalus japonicus
	Conocephalus maculatus
	Corbicula fluminea
	Corbicula japonica
	Corbicula sp.
	Corophium acherusicum
	Crangon sp.
	Crangonyx floridanus
	Crassostrea gigas
	Crepidula onyx
	Cricotopus sp.
	Criotettix japonicus
	Crocothemis servilia mariannae
	Cryptochironomus sp.
	Cryptoperla japonica
	Curetis acuta paracuta
	Cyathura sp.
	Cybister chinensis
	Cyclina sinensis
	Cylindera ovipennis
	Cyrestis thyodamas
	Daimio tethys
	Datames mouhoti
	Davidius fujiama
	Davidius nanus
	Demospongiae
	Dermatoxenus caesicollis
	Dianemobius nigrofasciatus
	Diastylis tricincta
	Dicranomyia sp.
	Dicranota sp.
	Dicrotendipes sp.
	Dina lineata
	Dineutus orientalis
	Diostrombus politus
	Diplectrona kibuneana
	Diplectrona sp.
	Ditiscus marginalis
	Dixa longistyla
	Dixa nipponica
	Dixa obtusa
	Dolophilodes angustata
	Dolophilodes iroensis
	Dolophilodes sp.
	Dorcus rectus
	Drunella basalis
	Drunella ishiyamana
	Drunella kohnoi
	Drunella sachalinensis
	Drunella sp.
	Dryopomorphus nakanei
	Ecdyonurus bajkovae
	Ecdyonurus kibunensis
	Ecdyonurus tobiironis
	Ecdyonurus viridis
	Ecdyonurus yoshidae
	Ecnomus sp.
	Ectopria opaca opaca
	Elaphe climacophora
	Elaphe conspicillata
	Elaphe guttata
	Elaphe quadrivirgata
	Electragapetus uchidai
	Elmomorphus brevicornis
	Enochrus simulans
	Entoria okinawaensis
	Eobiana engelhardti subtropica
	Eobrachycentrus vernalis
	Eoniphargus kojimai
	Epeorus aesculus
	Epeorus curvatulus
	Epeorus hiemalis
	Epeorus ikanonis
	Epeorus latifolium
	Epeorus l-nigrus
	Epeorus nipponicus
	Ephacerella longicaudata
	Ephemera japonica
	Ephemera orientalis
	Ephemera strigata
	Ephemerella imanishii
	Ephemerella setigera
	Ephemerella sp.
	Ephoron sp.
	Epicauta gorhami
	Epiophlebia superstes
	Eriocheir japonica
	Eristalis tenax
	Erpobdella lineata
	Eteone sp.
	Eubasilissa regina
	Eubrianax granicollis
	Eubrianax ramicornis
	Euconocephalus thunbergi
	Eugalta albimarginalis
	Euparatettix insularis
	Eurema mandarina
	Euscyrtus japonicus
	Exopalaemon Holthuis
	Fabriciana adippe
	Flavoperla sp.
	Fossaria ollula
	Gallerucida bifasciata
	Gampsocleis mikado
	Gastrimargus marmoratus
	Geothelphusa dehaani
	Gerris latiabdominis
	Gibosia hagiensis
	Gibosia hatakeyamae
	Gibosia thoracica
	Girardia dorotocephala
	Glischrochilus japonius
	Glossosoma altaicum
	Glossosoma sp.
	Glossosoma ussuricum
	Glycera sp.
	Gnorimosphaeroma sp.
	Goera japonica
	Goera nigrosoma
	Gonista bicolor
	Gordius sp.
	Grandidierella japonica
	Grandidierella sp.
	Graphoderes adamsii
	Graptopsaltria nigrofuscata
	Grouvellinus marginatus
	Grouvellinus nitidus
	Gryllotalpa orientalis
	Gumaga orientalis
	Gyrinus sachalinensis
	Haliplanella lineata
	Haliplus japonicus
	Haploperla japonica
	Hebius vibakari
	Hediste diadroma
	Hediste sp.
	Helice leachi
	Helice tridens
	Helius sp.
	Helobdella stagnalis
	Helota gemmata
	Hemigrapsus penicillatus
	Hemigrapsus sanguineus
	Hemigrapsus takanoi
	Heptagenia kyotoensis
	Hestina assimilis
	Hestina persimilis japonica
	Heterlimnius hasegawai
	Heteromastus sp.
	Hexacentrus hareyamai
	Hexatoma sp.
	Hierodula patellifera
	Hierodula venosa
	Himalopsyche japonica
	Holochlora japonica
	Hyale sp.
	Hyalessa maculaticollis
	Hydrobaenus sp.
	Hydrocassis acustris
	Hydrocassis lacustris
	Hydrocyphon sp.
	Hydroides ezoensis
	Hydroides fusicola
	Hydrometra procera
	Hydrophilus acuminatus
	Hydropsyche albicephala
	Hydropsyche gifuana
	Hydropsyche orientalis
	Hydropsyche selys
	Hydropsyche selysi
	Hydropsyche setensis
	Hydropsyche sp.
	Hydroptila phenianica
	Hydroptila sp.
	Ilybius apicalis
	Ilyograpsus nodulosus
	Ilyoplax pusilla
	Indomitrella martensi
	Indonemoura nohirae
	Ischnura asiatica
	Isonychia japonica
	Isonychia valida
	Isoperla asakawae
	Isoperla debilis
	Isoperla kappa
	Isoperla sp.
	Itoplactis naranyase
	Jamides bochus
	Jezarotes tamanukii
	Kamimuria quadrata
	Kamimuria tibialis
	Kamimuria uenoi
	Kaniska canace
	Kisaura minakawai
	Kisaura tsudai
	Kogotus sp.
	Krenopelopia sp.
	Labiobaetis atrebatinus orientalis
	Laccobius oscillans
	Laccobius sp.
	Laccotrephes japonensis
	Laevapex nipponica
	Lampides boeticus
	Lanthus fujiacus
	Laternula marilina
	Lepidostoma crassicorne
	Lepidostoma japonicum
	Lepidostoma naraense
	Lepidostoma orientale
	Lepidostoma satoi
	Lepidostoma sp.
	Lepidostoma tsudai
	Lethe diana
	Leuconidae
	Ligia cinerascens
	Ligia exotica
	Limnodrilus hoffmeisteri
	Limnoperna fortunei
	Limnoperna securis
	Limnophila sp.
	Littoraria articulata
	Littoraria strigata
	Littorina brevicula
	Locusta migratoria
	Loxoblemmus campestris
	Loxoblemmus doenitzi
	Loxoblemmus sylvestris
	Luciola cruciata
	Luciola lateralis
	Lumbricidae
	Lunella coreensis
	Lype sp.
	Macoma incongrua
	Macrobrachium Formosense
	Macrobrachium japonicum
	Macrobrachium nipponense
	Macroeubria lewisi
	Macromia amphigena
	Macromia amphigena amphigena
	Macropelopia sp.
	Macrophthalmus banzai
	Macrophthalmus dilatatus
	Macrophthalmus japonicus
	Macrosadula miyamotoi
	Mactra veneriformis
	Marphysa sp.
	Mataeopsephus japonicus
	Matrona basilaris japonica
	Megabalanus rosa
	Megacopta punctatissimum
	Megarhyssa praecellens
	Megopis sinica
	Meimuna opalifera
	Melanitis leda
	Melanitis phedima
	Melanotrichia sp.
	Melligomphus viridicostus
	Melolontha japonica
	Mendoza elongata
	Menetus dilatatus
	Mercenaria mercenaria
	Meretrix lusoria
	Mesalcidodes trifidus
	Mesechthistatus binodosus
	Metriocnemus sp.
	Metrocoris histrio
	Micadina phluctainoides
	Micrasema hanasense
	Micrasema uenoi
	Micronecta guttata
	Microtendipes sp.
	Microvelia sp.
	Mnais costalis
	Mnais pruinosa
	Mnais sp.
	Monodiamesa sp.
	Musculista senhousia
	Mycalesis madjicosa
	Mystacides azurea
	Myxobdella sinane
	Nassarius festivus
	Neanthes succinea
	Nemoura akagii
	Nemoura chinonis
	Nemoura fulva
	Nemoura longicercia
	Nemoura redimiculum
	Nemoura sp.
	Nemoura uenoi
	Neobrillia longistyla
	Neocaridina davidi
	Neocaridina heteropoda heteropoda
	Neocaridina sp.
	Neonectes natrix
	Neope niphonica
	Neoperla nipponensis
	Neoperla sp.
	Neophylax japonicus
	Nephila clavata
	Nephila pilipes
	Nephtys polybranchia
	Nephtys sp.
	Nerita japonica
	Nigrobaetis acinaciger
	Nigrobaetis latus
	Nigrotrichia kiotonensis
	Nihonogomphus viridis
	Niponiella limbatella
	Nipponorchestia sp.
	Nitidotellina nitidula
	Notomastus sp.
	Nyctiophylax kisoensis
	Ochterus marginatus
	Ochthebius inermis
	Odontobdella blanchardi
	Oecetis sp.
	Oedaleus infernalis
	Omphalius nigerrimus
	Omphalius pfeifferi carpenteri
	Opheodrys aestivus
	Ophidonais serpentina
	Opisthoplatia orientalis
	Orectochilus punctipennis
	Orectochilus sp.
	Ormosia sp.
	Orthetrum albistylum speciosum
	Orthetrum melania
	Orthetrum triangulare melania
	Orthocladius sp.
	Osmylus hyalinatus
	Osmylus tessellatus
	Ostrovus sp.
	Oxya japonica
	Oxya yezoensis
	Oxytate striatipes
	Oyamia lugubris
	Paederus fuscipes
	Pagastia sp.
	Pagurus minutus
	Palaemon serrifer
	Palaemon sp.
	Pantala flavescens
	Papilio dehaanii
	Papilio helenus
	Papilio memnon
	Papilio polytes
	Papilio xuthus
	Paracercion calamorum calamorum
	Parachauliodes continentalis
	Parachauliodes japonicus
	Paragnetina sp.
	Paragnetina suzukii
	Paragnetina tinctipennis
	Paraleptophlebia sp.
	Paraleptophlebia westoni
	Paralichas sp.
	Parametriocnemus sp.
	Parapleurus alliaceus
	Parapodisma setouchiensis
	Parapyxidognathus deianira
	Parasesarma pictum
	Paratanytarsus sp.
	Paratrissocladius sp.
	Parnara guttata
	Parnassius citrinarius
	Patelloida signata
	Pectocera hige
	Perinereis nuntia brevicirris
	Periplaneta sp.
	Perlomyia isobeae
	Perlomyia sp.
	Phaneroptera falcata
	Phaneroptera okinawensis
	Phaulula macilenta
	Phelotrupes auratus
	Philine sp.
	Philorus longirostris
	Philyra pisum
	Phryganopsyche sp.
	Physa acuta
	Pirenella nipponica
	Pirenella pupiformis
	Pisidium sp.
	Pithecops corvus
	Planaeschna milnei
	Platambus fimbriatus
	Platambus insolitus
	Platambus pictipennis
	Platambus sawadai
	Platambus sp.
	Platypleura kaempferi
	Platyvindex sp.
	Plautia stali
	Plectrocnemia sp.
	Plexippus setipes
	Plinachtus bicoloripes
	Polionemobius mikado
	Polistes jokahamae
	Polyergus samurai
	Polygonia c-album
	Polygonia c-aureum
	Polypedilum kamotertium
	Polypedilum sp.
	Polyphylla albolineata
	Popillia japonica
	Potamanthus formosus
	Potamomusa midas
	Potamopyrgus antipodarum
	Potthastia gaedii
	Potthastia longimanus
	Procambarus clarkii
	Procloeon sp.
	Prodiamesa sp.
	Prosopocoilus inclinatus
	Prosopogryllacris japonica
	Protohermes grandis
	Protonemura sp.
	Pseudomegarcys japonica
	Pseudostenophylax sp.
	Psilotreta kisoensis
	Psychomyia acutipennis
	Pteronemobius ohmachii
	Ptilohyale barbicornis
	Ptychoptera sp.
	Radix auricularia japonica
	Radix sp.
	Raetellops pulchellus
	Ramulus mikado
	Rapana venosa
	Reticunassa festiva
	Retusa insignis
	Rhabdophis tigrinus
	Rheocricotopus sp.
	Rheopelopia sp.
	Rheotanytarsus sp.
	Rhithrogena japonica
	Rhithrogena sp.
	Rhithrogena tetrapunctigera
	Rhomborrhina japonica
	Rhopalopsole sinuacercia
	Rhyacophila brevicephala
	Rhyacophila clemens sequence-miss
	Rhyacophila diffidens
	Rhyacophila igrocephala
	Rhyacophila impar
	Rhyacophila kawamurae
	Rhyacophila kisoensis
	Rhyacophila lambakanta
	Rhyacophila lezeyi
	Rhyacophila nakagawai
	Rhyacophila nigrocephala
	Rhyacophila nipponica
	Rhyacophila shikotsuensis
	Rhyacophila transquilla
	Rhyacophila yamanakensis
	Rhyothemis fuliginosa
	Robackia sp.
	Ropalidia fasciata
	Rosalia batesi
	Ruditapes philippinarum
	Sabia conica
	Salifidae sp.
	Scoletoma sp.
	Scolopendra subspinipes
	Scopimera globosa
	Semisulcospira libertina
	Septifer virgatus
	Sesarmops intermedius
	Sialis japonica
	Sialis mitsuhashii
	Sieboldius albardae
	Sigara septemlineata
	Simulium bidentatum
	Simulium sp.
	Sinocorophium sp.
	Sinogomphus flavolimbatus
	Siphlonurus sp.
	Siphonaria sirius
	Solen strictus
	Somatochlora uchidai
	Sopkalia yamadae
	Sphaeroma sieboldii
	Spilopteron tosaensis
	Spio sp.
	Statilia maculata
	Stavsolus sp.
	Stenocatantops mistschenkoi
	Stenochironomus sp.
	Stenomelania rufescens
	Stenopsyche marmorata
	Stenopsyche sauteri
	Stenothyra edogawensis
	Sternolophus rufipes
	Stictochironomus sp.
	Styela clava
	Stylogomphus suzukii
	Stylurus nagoyanus
	Svistella bifasciata
	Sweltsa kibunensis
	Sweltsa nikkoensis
	Sweltsa sp.
	Sweltsa spp.
	Sympetrum frequens
	Sympetrum infuscatum
	Sympetrum pedemontanum elatum
	Sympotthastia sp.
	Synidotea sp.
	Tabanus trigonus
	Taeniopterygidae
	Tanna japonensis
	Tanytarsus sp.
	Tectonatica tigrina
	Teleganopsis punctisetae
	Teloganopsis punctisetae
	Tenodera angustipennis
	Tenodera sinensis
	Tenuibaetis flexifemora
	Tenuibaetis parvipterus
	Tetrigus lewisi
	Tettigonia orientalis
	Thais clavigera
	Theora fragilis
	Thereuopoda clunifera
	Thienemanniella sp.
	Tinodes higashiyamanus
	Tinodes sp.
	Tipula sp.
	Togoperla limbata
	Torleya japonica
	Trapezium liratum
	Traulia ornata okinawaensis
	Triaenodes sp.
	Trichosetodes japonicus
	Trigomphus citimus
	Trilophidia japonica
	Trissopelopia sp.
	Truljalia hibinonis
	Trypoxylus dichotomus
	Tvetenia sp.
	Tylorrhynchus osawai
	Uca lactea
	Uenoa tokunagai
	Vespa crabro
	Vespa mandarinia
	Vespa simillima xanthoptera
	Xanthoneuria sp.
	Xenogryllus marmoratus
	Xenostrobus atrata
	Xorides iwatensis
	Ypthima argus
	Zaitzevia awana
	Zaitzevia sp.
	Zizeeria maha
