# Supplementary material for: Comparative environmental RNA and DNA metabarcoding analysis of river algae and arthropods for ecological surveys and water quality assessment
Source: Sci Rep. 2022 Nov 18;12:19828. doi: 10.1038/s41598-022-23888-1 (PMC9674700; doi:10.1038/s41598-022-23888-1)
Supplement: Supplementary file 3 — Supplementary Table S2. [file 41598_2022_23888_MOESM3_ESM.xlsx]

## Sheet: Sheet1
	Supplementary Table S2. The quality of the sequencing data
	in algae									in arthropods
	n	location	nucleic acid type	library			read numbers			n	location	nucleic acid type	library			read numbers
				concentration (ng/µL)	volume (µL)		raw read	analyzed read					concentration (ng/µL)	volume (µL)		raw read	analyzed read
	1	Nakagawa -oohashi	DNA	20.6	20		68667	61688		1	Nakagawa -oohashi	DNA	26.8	20		54077	47494
	2			20.9	20		58008	52530		2			25.7	20		58163	51052
	3			16.979	20		52373	44471		3			17.745	20		56756	47477
	4			17.257	20		51826	43435		4			17.094	20		55420	46936
	5			26.856	20		71308	63990		5			14.515	20		120972	106070
	6			24.728	20		63795	57516		6			14.851	20		172525	150921
	7			19.722	20		55366	50681		7			17.485	20		45844	36678
	8			20.997	20		50264	46160		8			18.052	20		43570	35292
	9			15.8	20		74276	68015		9			14.8	20		83718	76560
	10			14.5	20		76090	69255		10			17.6	20		69281	63132
	11			15.2	20		79476	72595		11			14.9	20		113495	102957
	1		RNA	20.6	20		58304	53497		1		RNA	4.95	20		59767	41514
	2			18.7	20		66534	60920		2			14	20		62428	48130
	3			18.704	20		70327	61155		3			16.862	20		67372	58151
	4			16.296	20		59086	50678		4			2.822	20		45174	36264
	5			24.57	20		77793	63186		5			0.255	20		2951	2565
	6			22.649	20		78714	63446		6			0.454	20		8334	5997
	7			21.741	20		49187	45542		7			0.149	20		-	-
	8			19.332	20		52936	48769		8			0.926	20		12057	2708
	9			16.6	20		65598	59434		9			0.671	20		65793	59030
	10			15.9	20		59632	53819		10			0.171	20		20311	12930
	11			18.2	20		74881	67805		11			0.777	20		54185	47974
	1	Shin-nakabashi	DNA	20.8	20		66365	59936		1	Shin-nakabashi	DNA	27.4	20		56481	50370
	2			20.8	20		57082	51439		2			27.2	20		54352	47169
	3			7.18	20		46838	39396		3			16.749	20		62578	52929
	4			17.817	20		49073	41244		4			15.859	20		56746	45321
	5			24.553	20		67242	60025		5			13.315	20		157963	137840
	6			22.13	20		74528	66892		6			15.054	20		179629	156751
	7			19.315	20		57448	52637		7			18.95	20		44958	36034
	8			21.742	20		53539	49230		8			20.528	20		38991	31454
	9			14.6	20		67091	61002		9			17.3	20		67146	61493
	10			14.3	20		82981	75526		10			14.5	20		84309	73883
	11			13.8	20		73699	67165		11			16.8	20		85290	77563
	1		RNA	19.5	20		71232	65135		1		RNA	1.08	20		48174	13090
	2			19.7	20		72668	66528		2			4.86	20		71329	48589
	3			20.099	20		55650	48451		3			1.055	20		41967	34694
	4			20.766	20		56628	48615		4			5.686	20		31526	5262
	5			20.84	20		82903	67423		5			0.575	20		11388	9934
	6			10.025	20		65819	54197		6			0.276	20		3384	2917
	7			23.341	20		43730	40484		7			0.134	20		-	-
	8			19.375	20		56251	52085		8			0.163	20		-	-
	9			17.3	20		67684	61712		9			0.921	20		73222	66256
	10			14.4	20		55634	50244		10			0.206	20		35944	29273
	11			19.5	20		71880	65404		11			0.969	20		67980	60624
	Con-1	Nakagawa -oohashi	DNA	1.034	20		30454	23156		Con-1	Nakagawa -oohashi	DNA	0.137	20		62	-
	Con-2		RNA	0.129	20		120	-		Con-2		RNA	0.146	20		24	-
	Con-3	Shin-nakabashi	DNA	1.422	20		38867	33875		Con-3	Shin-nakabashi	DNA	0.136	20		100	-
	Con-4		RNA	0.127	20		227	-		Con-4		RNA	0.14	20		24	-
