# Supplementary material for: Comparative environmental RNA and DNA metabarcoding analysis of river algae and arthropods for ecological surveys and water quality assessment
Source: Sci Rep. 2022 Nov 18;12:19828. doi: 10.1038/s41598-022-23888-1 (PMC9674700; doi:10.1038/s41598-022-23888-1)
Supplement: Supplementary file 4 — Supplementary Table S3. [file 41598_2022_23888_MOESM4_ESM.xlsx]

## Sheet: Sheet1
	Table S3. Sensitivity and positive predictivity based on the merged data from eDNA or eRNA metabarcoding analysis.
	Sensitivity and positive predictivity of metabarcoding analysis for arthropods and algae were calculated derived from the number of detected species as follows:
	Sensitivity = (number of true positives)/ (number of positives in TFS)
	Positive predictivity = (number of true positives)/ (number of positives in metabarcoding analysis)
	eDNA/eRNA: eDNA/eRNA metabarcoding analysis, quant.: quantitative analysis, qualit.: qualitative analysis.
	Arthropods		MLIT-RE			This study			MLIT-RE + This study
			Quant.	Quant. + Quali.		Quant.	Quant. + Quali.		Quant.	Quant. + Quali.
	Number of detected species (Number of positives)	eDNA	71	71		36	36		71	71
		eRNA	26	26		16	16		26	26
		TFS	168	172		140	250		140	250
		eDNA and TFS (true positives)	32	33		3	8		31	39
		eRNA and TFS (true positives)	18	18		0	2		16	19
	Sensitivity and Positive predictivity (%)	Sensitivity (eDNA)	19.0476	19.186		2.1	3.2		22.1	15.6
		Sensitivity (eRNA)	10.7143	10.4651		0	0.8		11.4	7.6
		Positive predictivity (eDNA)	45.0704	46.4789		8.3	22.2		43.7	54.9
		Positive predictivity (eRNA)	69.2308	69.2308		0	12.5		61.5	73.1
	Algae
	Number of detected species (Number of positives)	eDNA	71
		eRNA	80
		TFS	61
		eDNA and TFS (true positives)	8
		eRNA and TFS (true positives)	8
	Sensitivity and Positive predictivity (%)	Sensitivity (eDNA)	13.1
		Sensitivity (eRNA)	13.1
		Positive predictivity (eDNA)	11.3
		Positive predictivity (eRNA)	10
